# Supplementary material for: Dual-Responsive Alginate/PNIPAM Microspheres Fabricated by Microemulsion-Based Electrospray
Source: Polymers (Basel). 2024 Sep 30;16(19):2765. doi: 10.3390/polym16192765 (PMC11478996; doi:10.3390/polym16192765)
Supplement: Supplementary file 1 [file polymers-16-02765-s001.zip]

Archive with 1 entries (1 files):
- polymers-3161428-supplementary.pdf
